# Supplementary material for: Aberrant TGF-β1 signaling activation by MAF underlies pathological lens growth in high myopia
Source: Nat Commun. 2021 Apr 8;12:2102. doi: 10.1038/s41467-021-22041-2 (PMC8032689; doi:10.1038/s41467-021-22041-2)
Supplement: Supplementary file 3 — Source Data [file 41467_2021_22041_MOESM3_ESM.xlsx]

## Sheet: Fig 1B
Equatorial diameter
Emmetropia	High myopia
9.11	10
9.83	10.35
9.31	9.08
9.39	9.96
9.55	9.19
9.65	10.15
9.19	9.79
9.25	10.08
9.15	9.75
9.61	10.31
9.49	10.28
9.97	10.21
9.12	9.83
9.41	10.15
9.58	10.05
9.67	10.03
9.16	9.87
9.08	10.39
9.77	9.71
9.26	10.98
8.95	10
9.72	10.17
9.17	10.32
8.81	10.29
9.42	10.01
9.78	10.36
8.97	10.7
9.2	10.11
9.67	9.7
9.08	9.86
9.3	10.49
9.06	10.01
9.9	9.06
9.12	9.77
9.95	10.23
9.38	10.28
9.52	9.99
9.6	10.33
9.1	10.3
9.48	9.97
10.11	10.05
9.56	10.01
9.05	10.73
9.11	10.31
8.97	10.05
9.79	10.11
8.98	11.22
9.07	9.68
9.41	9.98
9.22	10.12
9.32	10.39
9.86	9.61
9.6	10.08
9.29	10.29
9.46	10.03
9.29	9.55
8.56	9.83
9.62	10.13
9.51	10.3
9.09	9.92
9.76	10.07
9.35	10.2
8.97	10.08
9.46	10.05
9.19	11.19
9.3	10.51
8.95	10.88
9.28	10.74
9.21	9.98
9.52	9.77
9.42	9.89
9.01	9.35
9.91	9.46
8.98	10.05
9.21	10.25
9.44	9.08
8.97	10.61
9.57	11.22
9.1	10.31
9.11	11.42
9.7	11.22
8.95	11.22
9.11	11.19
9.63	11.13
9.97	11.04
8.78	11.03
9.45	11.01
9.28	10.99
9.27	10.99
8.79	10.99
9.11	10.97
9.71	10.92
8.79	10.9
9.14	10.88
10.26	10.86
9.05	10.81
9.21	10.8
8.98	10.69
9.63	10.64
9.01	10.57
8.96	10.54
9.25	10.47
10.28	10.15
9.49	10.07
8.96	9.95
8.87
9.52
9.05
9.91
9.26
9.53
9.15
8.89
9.09
9.27
9.26
9.05
9.11
9.72
9.44
9.55
9.1
9.16
9.28
9.47
9.3
9.34
9.3
9.08
9.37
8.62
9.17
8.66
9.34
9.25
9.5
9.04
9.56
9.29
9.02
9.6
9.34
10.2
9.75

## Sheet: Fig 1C
Maximum cross-sectional area
Emmetropia	High myopia
28.03	29.63
24.21	37.43
27.53	34.26
25.59	28.91
27.41	35.01
19.02	33.86
31	33.98
24.31	30.09
22.12	34.22
22.41	32.14
24.39	29.63
25.53	30.3
24.89	32.92
24.39	34.22
26.34	35.4
19.94	22.37
25.25	25.51
23.41	28.93
27.24	32.78
20.31	29.1
29.63	29.01
25.66	32.92
21.28	32.3
31.16	29.78
18.26	28.59
32.5	28.67
23.88	33.04
22.49	32.47
24.86	29.78
25.75	29.28
24.49	23.41
30.26	30.87
29.51	29.81
25.12	30.33
21.98	26.92
26.04	30.99
22.45	34.36
30.27	35.61
23.55	33.28
22.15	34.81
30.49	34.57
28.71	29.5
16.56	33.67
21.04	31.21
24.49	30.99
21.6	31.29
25.88	29.85
22.19	23.69
21.39	20.22
24.56	18.1
23.6	31.86
28.76	29.5
30.18	30.56
24.93	28.37
28.28	27.99
17.03	30.56
19.63	29.5
24.9	25.63
21.99	32.59
25.17	24.75
19.28	25.84
19.12	32.71
24.09	25.9
24.91	28.11
19.28	27.53
29.42	25.96
27.45	20.98
24.95	24.74
29.97	26.96
23.59	27.73
26.04	21.65
23.88	23.21
22.95	27.87
24.77	31.97
24.05	26.99
24.96	30.4
25.23	28.39
20.26	15.73
25.8	23.73
25.38	27.64
24.9	30.44
31.07	26.08
24.53	28.73
24.31	23.97
23.67	17.98
28.55	27.02
23.29	27.87
25.5	27.99
25.72	24.79
23.63	28.11
25.49	26.24
18	28.21
21.06	27.64
20.69	25.46
24.43	28.34
26.43	26.54
25.32	27.03
24.92	26.58
22.14	23.35
16.62	24.8
27.9	28.82
26.86	25.49
29.84	28.34
29.81	27.15
29.33	29.92
26.14
29.03
28.76
24.28
28.71
24.35
29.39
22.73
24.76
19.99
24.96
22.19
28.19
21.69
27.47
24.87
27.77
27.09
20.49
29.52
28.42
29.38
22.65
25.31
25.41
26.37
23.5
28.17
26.58
25.72
33.49
29.77
25.91
23.37
24.97
17.2
24.62
19.21
21.31

## Sheet: Fig 1D
Volume
Emmetropia	High myopia
202.81	220.86
198.75	233.54
201.1	225.19
199.74	218.43
199.59	221.91

## Sheet: Fig 1E
Thickness
Emmetropia	High myopia
3.24	3.31
3.9	3.34
3.63	3.42
3.43	3.44
3.91	3.44
3.91	3.46
3.89	3.48
3.31	3.49
3.62	3.51
3.52	3.5
3.44	3.5
3.43	3.54
3.94	3.57
3.9	3.65
3.8	3.66
3.75	3.68
3.69	3.7
4.04	3.71
4.01	3.71
3.8	3.74
3.75	3.77
3.54	3.78
4.14	3.81
3.97	3.83
3.96	3.86
3.95	3.88
3.95	3.89
3.85	3.91
3.99	3.92
3.98	3.92
4.22	3.82
4.15	3.9
3.87	3.95
3.61	3.97
3.51	3.97
4.88	3.98
3.96	3.99
3.86	4.12
3.8	3.95
3.75	4.03
3.56	4.03
3.22	4.07
4	4.09
3.97	4.13
3.93	4.14
3.8	4.16
3.74	4.18
3.74	4.21
3.66	4.22
3.33	4.25
4.68	4.28
4.24	4.29
3.77	4.32
3.76	4.32
4.15	4.34
3.98	4.36
4.75	4.37
4.55	4.39
4.5	4.38
4.49	4.44
4.05	4.45
3.98	4.46
4.4	4.47
4.39	4.49
4.13	4.53
4.08	4.58
4.51	4.69
4.21	4.73
4.05	4.86
4.75	4.98
4.59	4.12
4.31	4.13
4.14	4.14
4.07	4.15
3.88	4.16
4.61	4.17
4.55	4.18
4.49	4.19
4.23	4.2
4.05	3.85
4.04	4.37
4.03	3.97
4	3.69
3.64	4.09
4.69	4.34
4.63	3.93
4.4	3.7
4.06	3.35
4.24	4.41
4.19	3.82
3.96	4.17
3.83	3.68
4.62	3.75
4.12	3.91
3.63	4.22
4.09	3.65
4.05	4.14
3.96	4.01
3.96	3.67
4.3	4.23
4.17	4.18
4.02	3.93
3.88	4.09
3.61	4.03
4.52	3.92
4.41
4.39
4.11
4.46
4.22
3.83
4.26
4.53
4.48
4.28
4.26
4.21
4.19
4.11
4.05
4.28
4.09
4.56
4.31
3.87
3.61
4.41
4.16
4.59
4.16
4.26
4.56
4.59
4.16
4.41
4.44
4.42
3.92
3.93
4.04
3.94
3.95
3.96
3.97

## Sheet: Fig 2A
Heatmap	Emmetropia			High myopia
	1	2	3	1	2	3
CRYBB1	1.59417	-1.70405	0.109883	5.94354	6.5365	4.27822
CRYGD	1.11433	-0.318735	-0.795592	5.00349	4.95212	1.76974
CRYBA2	0.982254	-0.132665	-0.84959	4.85427	4.92934	1.98706
CRYBA4	1.33559	-0.572622	-0.76297	4.77691	4.90336	2.26999
LGSN	1.56295	-1.40808	-0.154869	4.64115	5.11758	2.54848
LIM2	0.845886	-0.911388	0.065502	2.56698	3.64417	1.24084
TRAC	-0.240515	-0.562565	0.803081	1.59177	2.4365	3.35813
PDE5A	0.609398	-0.957755	0.348357	2.34133	2.06779	3.12613
LGALS3	-0.576533	0.464575	0.111959	2.28071	2.87905	2.19817
DEFB119	-0.331205	-0.800218	1.13142	1.96996	1.92864	3.26205
CRYBA1	0.504164	-0.902769	0.398604	2.46493	2.99838	1.22381
AKAP2	0.331001	-0.401759	0.0707573	2.28655	2.45854	1.17953
IMPG1	-0.058219	0.432833	-0.374614	1.19884	2.00712	2.65771
GJA3	0.612011	-0.293874	-0.318137	1.4305	2.40828	2.16115
CFI	-0.415679	0.592442	-0.176762	0.843692	2.13732	2.56441
BFSP1	0.538055	-0.398592	-0.139464	2.39868	2.23183	0.934585
KIAA1211	0.3429	-0.301337	-0.0415637	1.65191	1.53336	2.26728
ANKRD35	-0.185617	-0.677083	0.862699	1.11516	2.18712	2.12496
RP11-394I13.2	0.342549	0.116174	-0.458724	1.22033	1.63411	2.11707
SLC6A15	0.356049	-0.179668	-0.17638	0.766497	1.97505	1.96452
SLC9A9	0.566317	-0.0527253	-0.513591	0.745386	1.79459	2.12115
PDLIM5	-0.782985	0.382254	0.40073	1.14752	2.09018	1.6488
GLI3	-0.0561693	-0.366856	0.423026	1.70408	1.53406	1.31351
GLI3	-0.116215	0.281384	-0.16517	1.56375	1.03079	1.80891
CHRNB3	0.135005	0.444734	-0.57974	1.57998	1.3477	1.64484
RBPMS	-0.271726	-0.298027	0.569754	1.95274	0.877565	1.53411
DDAH1	-0.274827	0.111239	0.163587	1.14121	1.48096	1.70462
SCN9A	0.466126	-0.202118	-0.264008	0.872819	1.61652	1.79394
TMEM133	0.141767	0.179069	-0.320836	1.39522	1.69579	1.22517
ATXN1	-0.0933357	0.0990763	-0.00574067	1.67474	0.848646	1.6342
LINC01314	0.767553	-0.412358	-0.355195	1.25796	1.983	1.21394
SORBS1	-0.573808	0.523414	0.050394	0.945058	1.54703	1.66071
ELL2	0.559723	-0.444441	-0.115283	0.841466	1.81022	1.41211
EFEMP1	0.107494	0.0316073	-0.139102	1.50264	1.59316	0.810009
SLC26A4	0.216246	-0.437835	0.221588	1.18481	1.12917	1.688
CP	-0.51522	0.68321	-0.16799	0.84926	1.619	1.61856
CP	-0.04451	0.46991	-0.4254	0.91691	1.40241	1.65463
TMEM57	0.422214	-0.45809	0.0358753	1.60083	1.16123	1.24764
ICAM1	0.16059	0.361718	-0.522307	0.830157	1.45853	1.51286
ZBTB8A	0.221278	-0.495322	0.274044	0.901673	1.5497	1.313
RGS8	0.554378	-0.122046	-0.432332	0.986516	1.23235	1.60084
LTBP2	0.295713	-0.346857	0.0511433	1.05514	1.34963	1.34735
MIR612	-0.66202	0.355637	0.306383	1.12606	1.67596	0.995233
RBPMS	-0.482747	0.328602	0.154144	1.69667	1.17067	0.756123
LY96	0.279397	0.00340033	-0.282798	0.812019	1.64169	1.11488
BRD1	0.575025	-0.311009	-0.264017	1.61094	1.02271	1.06632
EGF	0.268737	-0.0145537	-0.254184	0.703076	1.12225	1.65811
CASP2	-0.155664	0.145354	0.0103093	1.33924	1.08173	1.15869
RP11-550I24.2	-0.191282	-0.180427	0.371709	0.965129	1.24542	1.37732
EFEMP1	0.0410933	0.0392633	-0.0803567	1.3582	1.36197	0.694383
BNC2	-0.445811	0.515952	-0.070141	0.699898	1.19072	1.621
AGFG1	-0.409176	0.412418	-0.00324267	0.748463	1.11599	1.52207
FSD1L	0.0200817	0.171141	-0.191222	0.826992	1.23102	1.27712
GEM	-0.381142	0.59861	-0.217467	0.869984	1.49637	1.11398
MIR612	0.231371	-0.0651197	-0.166252	1.10528	1.28093	0.97558
NSD1	0.268301	-0.008235	-0.260066	0.73907	0.968451	1.52218
DLGAP1-AS1	-0.142291	0.298026	-0.155734	0.793123	0.829114	1.57602
CUEDC1	0.465469	-0.240111	-0.225359	1.26328	1.05777	1.00562
MIER3	-0.127622	0.311517	-0.183895	1.05561	1.15229	1.05728
STXBP6	0.453958	0.0774523	-0.531411	1.01949	1.02708	1.31188
HRASLS5	0.171774	-0.311322	0.139549	0.864476	1.12829	1.21976
LINC00963	0.217853	-0.461827	0.243973	0.669469	1.43771	1.0761
TFRC	-0.384422	-0.0199777	0.404399	1.13614	1.37405	0.696713
RBM47	-0.480468	0.393199	0.087269	0.597271	1.24469	1.30581
PIEZO2	0.433204	0.077574	-0.510778	0.859674	1.42395	0.881964
CLDN19	0.129046	-0.264614	0.135568	0.604917	1.11719	1.31016
C2	-0.117977	0.067328	0.050649	0.568397	1.36835	0.99466
SLCO4C1	0.244315	-0.255813	0.0114987	0.434638	1.17887	1.30019
TROVE2	0.243839	-0.0542253	-0.189613	0.864217	1.24532	0.903837
MIR612	0.30566	-0.322	0.01634	0.87877	1.26749	0.89658
CTD-2287O16.5	0.33057	-0.1276	-0.202969	-1.01868	-1.1882	-0.774357
POLA2	-0.13186	0.103537	0.0283237	-1.23409	-0.969187	-0.839455
BCKDK	-0.0128747	0.166859	-0.153985	-0.824709	-1.06159	-1.14524
GAS2L3	0.343006	-0.40218	0.0591747	-0.719285	-1.4225	-0.883449
PDGFA	-0.188007	0.0315417	0.156466	-0.632361	-1.03392	-1.51669
TMSB15A	0.078506	-0.432232	0.353726	-1.04109	-0.800486	-1.24663
LIX1	-0.281407	-0.219376	0.500784	-1.04679	-0.79135	-1.2424
PDLIM4	0.260312	-0.320735	0.0604223	-0.899376	-1.29696	-1.04662
APLP1	0.412413	-0.426839	0.0144253	-0.935915	-1.09239	-1.18101
CTSH	0.262303	-0.438785	0.176483	-0.605524	-1.41936	-1.39624
C4orf48	0.301931	0.250873	-0.552804	-0.611323	-1.55002	-1.22552
CLYBL	-0.100162	-0.239318	0.339479	-1.5398	-1.0321	-0.862231
ERC2-IT1	0.00512733	0.0289583	-0.0340857	-1.51807	-1.02043	-0.95334
NFATC4	0.22312	-0.0404357	-0.182685	-0.692261	-1.70267	-1.20082
SGCE	-0.313138	0.153376	0.159762	-0.799921	-0.994475	-1.79742
C1orf186	-0.266964	0.25152	0.0154447	-0.911596	-0.98707	-1.61507
CCNE2	0.243017	-0.246232	0.00321433	-1.3124	-1.01956	-1.12157
KLHL31	0.62231	-0.24654	-0.37577	-1.1853	-1.37711	-0.802758
OCEL1	0.214003	-0.187499	-0.0265033	-1.27565	-1.03457	-1.22149
CEND1	-0.441058	0.0703833	0.370674	-0.842173	-1.04696	-1.73773
MEGF10	-0.089766	-0.082512	0.172278	-1.31582	-1.13184	-1.18371
B3GALT5	-0.382772	-0.138239	0.52101	-1.3144	-1.17775	-1.24179
CDO1	-0.109467	-0.109907	0.219375	-1.03423	-1.97431	-1.09889
HMCN1	0.541003	-0.0252683	-0.515734	-1.12359	-1.10302	-1.63406
DDIT4L	-0.197732	0.415761	-0.218028	-0.877683	-1.47754	-1.76588
LIX1	-0.0998753	-0.0483713	0.148247	-1.44262	-1.47731	-1.36999
PRRX1	-0.430143	0.476317	-0.0461733	-0.992443	-1.50945	-1.82936
RAB33A	0.145932	-0.406129	0.260198	-1.36693	-1.05059	-2.10947
CA6	-0.457849	0.201624	0.256224	-1.57322	-1.51513	-1.35702
IL17D	-0.286898	-0.27466	0.561557	-1.31603	-1.27144	-2.12224
CACNA2D2	0.248073	-0.157647	-0.0904267	-0.87418	-2.16173	-2.24928
DSC1	-0.615212	0.560811	0.054401	-2.09591	-1.23428	-1.51479
CD163L1	-0.375543	0.547783	-0.172239	-1.39857	-1.67987	-1.80748
LMF1	0.65653	-0.33185	-0.32468	-1.61447	-1.18876	-2.35216
ERAP2	-0.603333	0.506938	0.0963957	-1.42343	-2.05539	-1.62673
GLT8D2	0.259214	-0.46608	0.206865	-1.63771	-1.65268	-2.01541
FAM153A	-0.247107	0.688366	-0.441258	-2.26698	-2.36452	-1.05755
PRRX1	-0.289281	0.659094	-0.369814	-1.77427	-1.80672	-2.10846
CSMD1	0.10865	0.0578607	-0.16651	-2.37206	-2.34087	-1.41348
C1orf116	-0.158881	-0.149263	0.308144	-2.26963	-1.96474	-2.13447
CRIP1	0.264897	-0.380243	0.115347	-1.52058	-2.28859	-3.21509
SPINK6	0.026072	0.309664	-0.335736	-1.95053	-3.56269	-1.93586
SORCS3	-0.720197	0.449473	0.270724	-2.26522	-4.3984	-2.09542
ERAP2	-0.938619	0.189504	0.749115	-3.03	-4.1924	-2.21607
LOC102725408	-0.457185	0.0887353	0.368449	-2.7596	-3.73817	-3.6731
HIST1H2BK	-0.176721	0.535335	-0.358615	-4.48162	-2.29966	-4.48415
ERAP2	-0.530762	-0.0827237	0.613485	-4.46595	-5.13645	-3.32838

## Sheet: Fig 2B
PCR	Emmetropia			High myopia
CRYBB1	1.003	0.941	1.059	2.069	2.16	2.054
CRYGD	0.895	0.957	1.168	2.732	2.931	3.32
CRYBA2	0.915	1.02	1.071	2.463	2.43	2.145
CRYBA4	0.943	0.981	1.069	3.786	4.006	3.34
CRYBA1	0.878	1.006	1.132	2.341	2.454	2.563

## Sheet: Fig 2C
WB	Emmetropia (n=4)				High myopia (n=4)
CRYBB1	0.3	0.79	0.21	2.01	3.28	2.99	4.22	3.01
CRYGD	0.002	0.04	0.03	0.69	1.38	0.9	1.18	2.02
CRYBA2	0.04	0.11	0.45	0.29	0.71	1.19	1.6	0.88
CRYBA4	0.17	0.34	0.3	0.36	0.69	0.5	0.83	0.42
CRYBA1	3.02	3.48	2.58	4.01	4.99	4.9	3.99	4.23

## Sheet: Fig 2E
PCR	Human lens equatorial diameter (mm)	Accumulative mRNA levels of all crystallins in lens epithelia
	10.66	0.17
	10.43	0.138
	10.62	0.137
	10.07	0.126
	9.78	0.102
	10.48	0.087
	9.96	0.041
	9.46	0.015
PRM	Human lens equatorial diameter (mm)	Accumulative protein levels of the five target crystallins in lens epithelia by PRM
	9.3	2.79
	9.44	7.65
	10.06	17.69
	10.02	8.27
	10.32	17.23
	10.46	28.57
	10.86	16.94
	9.78	4.75

## Sheet: Fig 3C
Refraction			Axial length			Maximum cross-sectional area
Contralateral	Defocused		Contralateral	Defocused		Contralateral	Defocused
13	5		3.37	3.49		2.582	2.79
17	5		3.17	3.31		2.493	2.571
13	0		3.39	3.78		2.369	2.856
16	0		3.44	3.71		2.771	2.956
7	-3		3.4	3.58		2.493	2.788
10	0		3.41	3.59		2.493	2.956
10	2		3.22	3.5		2.654	2.647
15	-1		3.24	3.39		2.425	2.638
16	0		3.32	3.6		2.756	2.726
15	1		3.27	3.68		2.485	2.91
12	1		3.18	3.77		2.389	2.855
9	3		3.35	3.57		2.548	2.765

## Sheet: Fig 3D
WB	Contralateral (n=4)				Defocused (n=4)
CRYBB1	0.95	1.01	1.18	1.3	2.02	1.92	2.12	1.82
CRYGD	0.16	0.26	0.27	0.32	0.88	1.04	1.2	0.89
CRYBA2	0.86	0.99	0.9	0.84	1.32	1.09	1.23	1.32
CRYBA4	0.13	0.24	0.26	0.26	1.01	0.79	0.59	0.59
CRYBA1	0.49	0.53	0.52	0.44	0.76	0.7	0.69	0.77

[truncated: 42 more sheets: Fig 3E, Fig 3F, Fig 3H, Fig 3I, Fig 3J, Fig 3K, Fig 4B, Fig 4C, Fig 5A, Fig 5B, Fig 5C, Fig 6A, Fig 6B, Fig 6D, Fig 6E, Fig 6F, Fig 7A, Fig 7B, Fig 7C, Fig 7D …]
